# Supplementary material for: Sustained and Targeted Delivery of Self-Assembled Doxorubicin Nonapeptides Using pH-Responsive Hydrogels for Osteosarcoma Chemotherapy
Source: Pharmaceutics. 2023 Feb 16;15(2):668. doi: 10.3390/pharmaceutics15020668 (PMC9961168; doi:10.3390/pharmaceutics15020668)
Supplement: Supplementary file 1 [file pharmaceutics-15-00668-s001.zip]

Archive with 1 entries (1 files):
- pharmaceutics-2119611-supplementary.pdf
